# Supplementary material for: Comparative Physiological and Transcriptome Profiles Uncover Salt Tolerance Mechanisms in Alfalfa
Source: Front Plant Sci. 2022 Jun 9;13:931619. doi: 10.3389/fpls.2022.931619 (PMC9218637; doi:10.3389/fpls.2022.931619)
Supplement: Supplementary file 1 [file Table_1.XLSX]

## Sheet: Sheet1
Table S1 Summary for assembly results
Genes Num	79712
Total assembled bases	71299868
GC(%)	40.71
N50(bp)	1260
Max length	15575
Min length	201
Average length	894
