# Supplementary material for: Comparative Physiological and Transcriptome Profiles Uncover Salt Tolerance Mechanisms in Alfalfa
Source: Front Plant Sci. 2022 Jun 9;13:931619. doi: 10.3389/fpls.2022.931619 (PMC9218637; doi:10.3389/fpls.2022.931619)
Supplement: Supplementary file 2 [file Table_2.XLSX]

## Sheet: Sheet1
Table S2 Summary of the functional annotations of the assembled unigenes
Total Unigenes	Nr	Swissprot	KOG	KEGG	Annotation genes	Without annotation gene
79716	53057	34488	29083	24600	53171	26545
