# Supplementary material for: Comparative Physiological and Transcriptome Profiles Uncover Salt Tolerance Mechanisms in Alfalfa
Source: Front Plant Sci. 2022 Jun 9;13:931619. doi: 10.3389/fpls.2022.931619 (PMC9218637; doi:10.3389/fpls.2022.931619)
Supplement: Supplementary file 3 [file Table_3.XLSX]

## Sheet: Adrenalin
Table S3 Modules with differentially expression patterns in roots of Magnum Salt and Adrenalin
Cultivar	Module name	Number of genes	KEGG‐enriched (FDR ≤ 0.05)	Expression trend
Adrenalin	Profile 0	2845	Ribosome
			Phagosome
			Oxidative phosphorylation
			Isoquinoline alkaloid biosynthesis
			Cysteine and methionine metabolism
			Ribosome biogenesis in eukaryotes
			Citrate cycle (TCA cycle)
			Steroid biosynthesis
			Cutin, suberine and wax biosynthesis
			Sesquiterpenoid and triterpenoid biosynthesis
Adrenalin	Profile 1	1481	Ribosome
			Phagosome
			Citrate cycle (TCA cycle)
			Valine, leucine and isoleucine degradation
			Glyoxylate and dicarboxylate metabolism
			MAPK signaling pathway - plant
			Other glycan degradation
			2-Oxocarboxylic acid metabolism
			Carbon metabolism
			Histidine metabolism
Adrenalin	Profile 2	7531	Peroxisome
			Valine, leucine and isoleucine degradation
			Glycosphingolipid biosynthesis - globo and isoglobo series
			Biosynthesis of unsaturated fatty acids
			Fatty acid degradation
			Glycosphingolipid biosynthesis - ganglio series
			Lysine degradation
			Citrate cycle (TCA cycle)
			Ubiquitin mediated proteolysis
			ABC transporters
Adrenalin	Profile 3	4597	Proteasome
			Phagosome
			Endocytosis
			Carbon metabolism
			Citrate cycle (TCA cycle)
			Aminoacyl-tRNA biosynthesis
			Tryptophan metabolism
			Protein processing in endoplasmic reticulum
			Ribosome
			Fatty acid elongation
Adrenalin	Profile 4	534	Starch and sucrose metabolism
			Biosynthesis of secondary metabolites
			Glycolysis / Gluconeogenesis
			Isoflavonoid biosynthesis
			Amino sugar and nucleotide sugar metabolism
			Metabolic pathways
			Arginine and proline metabolism
			Galactose metabolism
			Fatty acid degradation
			Protein processing in endoplasmic reticulum
Adrenalin	Profile 5	1098	Phenylpropanoid biosynthesis
			Flavonoid biosynthesis
			Biosynthesis of secondary metabolites
			Isoflavonoid biosynthesis
			Stilbenoid, diarylheptanoid and gingerol biosynthesis
			Plant hormone signal transduction
			Metabolic pathways
			Sesquiterpenoid and triterpenoid biosynthesis
			Linoleic acid metabolism
			Photosynthesis
Adrenalin	Profile 6	638	Galactose metabolism
			Plant-pathogen interaction
			Pyruvate metabolism
			Glycolysis / Gluconeogenesis
			Biosynthesis of secondary metabolites
			Carotenoid biosynthesis
			Metabolic pathways
			Biosynthesis of amino acids
			Plant hormone signal transduction
			Arginine and proline metabolism
Adrenalin	Profile 7	393	Pyruvate metabolism
			Endocytosis
			Glycolysis / Gluconeogenesis
			Ascorbate and aldarate metabolism
			MAPK signaling pathway - plant
			Protein processing in endoplasmic reticulum
			Spliceosome
			Glycerolipid metabolism
			Histidine metabolism
			Carbon fixation in photosynthetic organisms

## Sheet: Magnum Salt
Table S3 Modules with differentially expression patterns in roots of Magnum Salt and Adrenalin
Cultivar	Module name	Number of genes	KEGG‐enriched (FDR ≤ 0.05)	Expression trend
Magnum Salt	Profile 0	6464	Ribosome
			Phagosome
			Endocytosis
			Citrate cycle (TCA cycle)
			Carbon metabolism
			Glyoxylate and dicarboxylate metabolism
			Steroid biosynthesis
			Tryptophan metabolism
			Oxidative phosphorylation
			Arginine and proline metabolism
Magnum Salt	Profile 1	1321	Ribosome
			Oxidative phosphorylation
			Carbon metabolism
			Pentose phosphate pathway
			Glycolysis / Gluconeogenesis
			Carbon fixation in photosynthetic organisms
			Citrate cycle (TCA cycle)
			Peroxisome
			Glyoxylate and dicarboxylate metabolism
			Lysine degradation
Magnum Salt	Profile 2	513	Ribosome
			Phagosome
			Pentose phosphate pathway
			Butanoate metabolism
			Tyrosine metabolism
			Oxidative phosphorylation
			Nitrogen metabolism
			Ubiquinone and other terpenoid-quinone biosynthesis
			Amino sugar and nucleotide sugar metabolism
			Glycolysis / Gluconeogenesis
Magnum Salt	Profile 3	4503	Ribosome
			Phagosome
			Proteasome
			Citrate cycle (TCA cycle)
			Aminoacyl-tRNA biosynthesis
			Arachidonic acid metabolism
			Protein processing in endoplasmic reticulum
			Carbon fixation in photosynthetic organisms
			Valine, leucine and isoleucine degradation
			Lysine degradation
Magnum Salt	Profile 4	741	Biosynthesis of secondary metabolites
			Metabolic pathways
			Phenylpropanoid biosynthesis
			Sesquiterpenoid and triterpenoid biosynthesis
			Starch and sucrose metabolism
			Stilbenoid, diarylheptanoid and gingerol biosynthesis
			Plant hormone signal transduction
			Linoleic acid metabolism
			Fatty acid elongation
			Betalain biosynthesis
Magnum Salt	Profile 5	501	Biosynthesis of secondary metabolites
			Flavonoid biosynthesis
			Phenylpropanoid biosynthesis
			Isoflavonoid biosynthesis
			Metabolic pathways
			Betalain biosynthesis
			alpha-Linolenic acid metabolism
			Linoleic acid metabolism
			MAPK signaling pathway - plant
			Plant hormone signal transduction
Magnum Salt	Profile 6	935	Galactose metabolism
			Isoflavonoid biosynthesis
			MAPK signaling pathway - plant
			Phenylpropanoid biosynthesis
			Biosynthesis of secondary metabolites
			Cutin, suberine and wax biosynthesis
			Plant hormone signal transduction
			Carotenoid biosynthesis
			Flavonoid biosynthesis
			Fatty acid biosynthesis
Magnum	Profile 7	912	Linoleic acid metabolism
Salt			MAPK signaling pathway - plant
			Plant hormone signal transduction
			Phenylpropanoid biosynthesis
			Starch and sucrose metabolism
			Cutin, suberine and wax biosynthesis
			Protein processing in endoplasmic reticulum
			Isoflavonoid biosynthesis
			ABC transporters
			Fatty acid biosynthesis
