# Supplementary material for: Comparative Physiological and Transcriptome Profiles Uncover Salt Tolerance Mechanisms in Alfalfa
Source: Front Plant Sci. 2022 Jun 9;13:931619. doi: 10.3389/fpls.2022.931619 (PMC9218637; doi:10.3389/fpls.2022.931619)
Supplement: Supplementary file 4 [file Table_4.XLSX]

## Sheet: Sheet1
Table S4 DEGs involved in K+, Na+ and Ca2+ transport in Magnum Salt and Adrenalin under salt stress
Gene ID	FPKM						Symbol	Annotation
	S0	S2	S26	T0	T2	T26
Unigene0000994	2.9652	1.04647	1.21223	6.1216	11.6652	5.59947	CNGC20	cyclic nucleotide-gated cation channel protein [Medicago truncatula]
Unigene0004051	7.69853	7.13793	7.17453	3.79047	5.7862	6.8009	HAK23	potassium transporter-like protein [Medicago truncatula]
Unigene0005552	0	0	0.0373	6.80917	10.7873	2.94257	AKT1	serine/threonine protein kinase [Klebsormidium flaccidum]
Unigene0008845	24.9044	35.475	28.4291	26.2056	28.7153	23.1227	VDAC6	porin/voltage-dependent anion-selective channel protein [Medicago truncatula]
Unigene0009426	4.73973	0.0569	2.7912	16.0536	9.8134	5.9744	KAB1	potassium channel beta subunit 1 [Klebsormidium flaccidum]
Unigene0009615	38.6004	47.0468	62.018	35.5291	42.5882	60.3404	ACA8	calcium-transporting ATPase 8, plasma membrane-type protein [Medicago truncatula]
Unigene0010168	0.928533	1.24643	2.97993	1.2302	1.56963	4.93703	CHX15	cation/H+ exchanger 3 [Medicago truncatula]
Unigene0013553	2.54117	2.48683	14.5459	1.49783	3.4738	31.2102	ACA12	calcium-transporting ATPase [Medicago truncatula]
Unigene0013820	7.93703	22.0118	7.10783	6.37503	31.1102	7.2459	CNGC3	cyclic nucleotide-gated ion channel-like protein [Medicago truncatula]
Unigene0013948	1.0934	0.0821333	1.02187	0.662767	0.335733	1.6848	HKT1	PREDICTED: sodium transporter HKT1-like isoform X1 [Cicer arietinum]
Unigene0016057	9.6097	17.8501	10.7327	9.73823	21.8748	12.6516	CNGC20	PREDICTED: probable cyclic nucleotide-gated ion channel 20, chloroplastic [Cicer arietinum]
Unigene0017693	9.85243	13.6433	8.79487	7.15707	17.8392	9.56533	CNGC20	PREDICTED: probable cyclic nucleotide-gated ion channel 20, chloroplastic [Cicer arietinum]
Unigene0023253	0	0	0	2.79773	1.44257	0.311733	ATP1A2	Na+-ATPase [Chondrus crispus]
Unigene0043599	0.388333	1.89157	0.4105	0.350667	0.3511	0.7359	KAT3	potassium channel KAT3 protein [Medicago truncatula]
Unigene0043601	15.4201	19.6271	16.22	11.1572	10.5121	15.3449	KAT3	potassium channel KAT3 protein [Medicago truncatula]
Unigene0044901	12.3709	8.09603	14.6796	5.8495	3.51173	12.0383	AKT2	potassium outward rectifying channel protein [Medicago truncatula]
Unigene0046819	64.6647	77.1437	104.755	74.8999	87.5638	145.973	NHX2	Na+/H+ antiporter [Medicago sativa]
Unigene0053490	3.05933	6.2782	5.1081	2.19287	2.67233	8.00227	HKT6	PREDICTED: sodium transporter HKT1-like isoform X2 [Cicer arietinum]
Unigene0057744	6.5938	8.43477	9.54997	5.16587	6.34117	7.5729	ACA1	calcium-transporting ATPase 2, plasma membrane-type protein [Medicago truncatula]
Unigene0059014	9.38503	8.07027	8.37627	5.73857	5.4138	7.77203	HAK23	potassium transporter-like protein [Medicago truncatula]
Unigene0059365	0.979267	4.6718	1.58017	0.8774	4.9511	0.833167	KAB1	potassium channel beta subunit [Galdieria sulphuraria]
Unigene0060828	0.0211	3.1019	1.94453	0.2048	3.65213	8.6854	AKT1	Protein kinase 2 [Symbiodinium microadriaticum]
Unigene0067254	17.3035	19.7963	22.8262	13.5958	16.6091	21.706	TPC1	PREDICTED: two pore calcium channel protein 1 [Cicer arietinum]
Unigene0070413	17.7132	28.3748	28.6381	14.761	33.099	43.9279	ACA2	calcium-transporting ATPase 2, plasma membrane-type protein [Medicago truncatula]
Unigene0073434	0.0143333	0.00633333	0	2.4333	4.74643	0.2461	ATP1A4	Na+-ATPase [Pyropia yezoensis]
Unigene0075137	4.06537	0.711633	0.512133	9.21253	20.57	8.4569	CNGC20	cyclic nucleotide-gated cation channel protein [Medicago truncatula]
Unigene0075138	10.8029	15.0901	10.344	8.84747	19.3416	10.7599	CNGC20	cyclic nucleotide-gated cation channel protein [Medicago truncatula]
Unigene0077146	15.5878	19.5187	22.7952	12.0525	13.8917	17.1036	NHX7	PREDICTED: sodium/hydrogen exchanger 8 isoform X1 [Cicer arietinum]
Unigene0078645	0.412233	1.33427	6.5669	0.340267	1.5849	10.1454	ACA12	calcium-transporting ATPase [Medicago truncatula]
