# Supplementary material for: Comparative Physiological and Transcriptome Profiles Uncover Salt Tolerance Mechanisms in Alfalfa
Source: Front Plant Sci. 2022 Jun 9;13:931619. doi: 10.3389/fpls.2022.931619 (PMC9218637; doi:10.3389/fpls.2022.931619)
Supplement: Supplementary file 5 [file Table_5.XLSX]

## Sheet: Sheet1
Table S5 DEGs encoding SOD, CAT, APX and GR in Magnum Salt and Adrenalin under salt stress
Gene ID	FPKM						Symbol	Annotation
	S0	S2	S26	T0	T2	T26
Unigene0006094	173.597	214.545	173.565	141.223	180.991	191.503	CAT4	catalase heme-binding enzyme [Medicago truncatula]
Unigene0015733	12.6647	10.2164	31.8976	19.952	12.7937	32.0782	SODB	superoxide dismutase [Blastocystis sp. subtype 4]
Unigene0024113	3.9264	14.9399	9.8767	4.49493	15.2976	9.1289	APX3	L-ascorbate peroxidase [Medicago truncatula]
Unigene0026871	0.0747	0	0	3.6408	3.81053	0.226067	SODB	superoxide dismutase [Nannochloropsis gaditana]
Unigene0028735	1.4888	0.3889	0	0.0471667	1.03433	0	APX1	ascorbate peroxidase isoform 2 [Medicago sativa]
Unigene0033301	7.54313	0.603467	0.1941	0.3209	7.236	0.0392333	SOD1	copper/zinc superoxide dismutase [Ulva fasciata]
Unigene0036451	0	0	0	2.4133	2.4085	0.495867	SOD1	Superoxide dismutase [Cu-Zn], chloroplastic [Anthurium amnicola]
Unigene0036714	2.39953	7.5742	0.627933	0.746233	2.36177	0.0561333	SOD1	disproportionate superoxide radical into hydrogen peroxide [Ectocarpus siliculosus]
Unigene0040296	0.9852	1.325	1.30487	0.567467	2.5536	0.545533	GR	Glutathione reductase [Ectocarpus siliculosus]
Unigene0045364	4.3268	9.4452	3.6423	2.55933	10.2252	1.46273	SODCC	PREDICTED: superoxide dismutase [Cu-Zn] 3 isoform X1 [Tarenaya hassleriana]
Unigene0046605	10.1647	12.3663	5.01613	4.81043	21.4252	2.89183	SOD1	copper/zinc superoxide dismutase [Ulva fasciata]
Unigene0050162	16.912	14.0279	18.99	14.3287	12.1495	19.3975	GR	glutathione reductase [Medicago truncatula]
Unigene0054686	3.56647	0.367467	0.172633	0.699633	2.24767	0.386033	CAT	catalase [Klebsormidium flaccidum]
Unigene0054687	0.0365	0.0159333	0	14.8969	15.7732	0.806767	CAT	catalase [Klebsormidium flaccidum]
Unigene0054688	0.211433	1.526	0.203167	0.1734	2.30377	1.81707	CAT	catalase [Klebsormidium flaccidum]
Unigene0057662	0.0936	1.10067	0.390167	0.0455667	2.3925	3.96997	SODCC	superoxide dismutase [Cu-Zn] protein [Medicago truncatula]
Unigene0069288	104.71	139.011	124.035	101.789	98.8867	130.189	GR1	cytosolic glutathione reductase [Medicago truncatula]
Unigene0070968	4.52397	4.26097	3.16997	2.6415	7.0238	1.62043	CAT	catalase [Nannochloropsis gaditana]
