# Supplementary material for: Comparative Physiological and Transcriptome Profiles Uncover Salt Tolerance Mechanisms in Alfalfa
Source: Front Plant Sci. 2022 Jun 9;13:931619. doi: 10.3389/fpls.2022.931619 (PMC9218637; doi:10.3389/fpls.2022.931619)
Supplement: Supplementary file 6 [file Table_6.XLSX]

## Sheet: Sheet1
Table S5 DEGs involved in fatty acid metabolization in Magnum Salt and Adrenalin under salt stress
Gene id	FPKM						Symbol	Description
	S0	S2	S26	T0	T2	T26
Unigene0001912	84.7698	125.784	166.737	23.2208	50.0985	129.243	LOX1.1	seed linoleate 9S-lipoxygenase [Medicago truncatula]
Unigene0002862	0.0441333	0.507667	0.232133	0.3811	1.07223	2.03	ACAA1B	3-ketoacyl-CoA thiolase A, peroxisomal [Anthurium amnicola]
Unigene0004898	0.784533	0.9847	1.4449	0	0.191133	0.247533	GPAT6	glycerol-3-phosphate acyltransferase [Medicago truncatula]
Unigene0017952	10.4466	35.2395	15.2151	7.4558	47.3455	11.8122	FAD7	temperature-sensitive omega-3 fatty acid desaturase [Medicago truncatula]
Unigene0029035	3.86727	2.52233	5.1506	0.515067	0.7911	3.976	KCS1	3-ketoacyl-CoA synthase-like protein [Medicago truncatula]
Unigene0038984	0.537467	0.957333	1.17413	0.0896	0.5564	0.549067	GPAT6	glycerol-3-phosphate acyltransferase [Medicago truncatula]
Unigene0051138	2.7733	2.42877	5.82003	0.729667	1.52437	3.15653	GPAT5	glycerol-3-phosphate acyltransferase [Medicago truncatula]
Unigene0052498	14.4965	43.9854	15.7101	8.55473	62.3922	13.5367	FAD7	temperature-sensitive omega-3 fatty acid desaturase [Medicago truncatula]
Unigene0053117	0	0.4692	0.844367	0.148033	1.024	1.2813	ACAA1	3-ketoacyl-CoA thiolase B, peroxisomal [Symbiodinium microadriaticum]
Unigene0055902	2.03863	1.92437	4.13017	0.770533	1.15183	5.40897	KCS2	3-ketoacyl-CoA synthase-like protein [Medicago truncatula]
Unigene0056271	3.65313	3.64053	3.1166	4.9189	7.8074	7.92667	FAD2	microsomal omega-3 fatty acid desaturase [Medicago truncatula]
Unigene0068410	34.7624	59.0026	84.3397	10.6232	23.844	63.4001	LOX1.1	seed linoleate 9S-lipoxygenase [Medicago truncatula]
Unigene0068411	15.2822	9.53583	21.9286	1.8246	3.9589	18.4605	LOX1.4	seed linoleate 9S-lipoxygenase [Medicago truncatula]
Unigene0070384	2.41863	2.0294	2.33087	2.4803	2.9159	0.7845	FADA	delta 5 fatty acid desaturase [Nannochloropsis gaditana]
Unigene0074790	0.227233	0.3333	1.9183	0.0487333	0.285267	3.598	LACS4	long-chain fatty acyl CoA ligase [Medicago truncatula]
Unigene0077654	104.663	144.078	223.599	27.8708	59.9895	176.009	LOX1.1	seed linoleate 9S-lipoxygenase [Medicago truncatula]
Unigene0077656	19.2183	15.2531	31.5718	2.70603	6.26253	26.9995	LOX1.4	seed linoleate 9S-lipoxygenase [Medicago truncatula]
Unigene0077657	22.9999	42.7224	60.4822	5.58767	12.6103	34.5038	LOX1.1	seed linoleate 9S-lipoxygenase [Medicago truncatula]
Unigene0077659	27.0983	45.582	56.4698	14.0386	28.301	72.4238	LOX1.1	seed linoleate 9S-lipoxygenase [Medicago truncatula]
Unigene0079336	0.0311667	0.611067	1.3587	0	0.689033	2.97363	LACS4	long-chain fatty acyl CoA ligase [Medicago truncatula]
