# Supplementary material for: Comparative Physiological and Transcriptome Profiles Uncover Salt Tolerance Mechanisms in Alfalfa
Source: Front Plant Sci. 2022 Jun 9;13:931619. doi: 10.3389/fpls.2022.931619 (PMC9218637; doi:10.3389/fpls.2022.931619)
Supplement: Supplementary file 7 [file Table_7.XLSX]

## Sheet: Sheet1
Table S7 Primers for qRT-PCR
AGI number	Sequence (5'→3')
Unigene0014892	F	TGTTTGCAAAGATGGAGCTG
	R	TCTAGCACCCCACCAGTACC
Unigene0040519	F	ACCAGGTTCAACGATTCCAG
	R	GTCAACTTGAAGCCCTCAGC
Unigene0015906	F	ATGGGAATGTAGGGTTGTCG
	R	TTCCCTTCTGTGCTCCATCT
Unigene0046819	F	GCACAGTGGTGTTTGGTTTG
	R	CGATTCTGTGGTTGTCATGC
Unigene0018283	F	GCTGAGCATTGGTGACAAGA
	R	GTGATCGCGAGAATGGAGAT
Unigene0014582	F	GGAATGGGAATATGCTGGTG
	R	GAGACGACAGCGAGGATACC
Unigene0013289	F	TGAAAGGCTTGGATGGGTAG
	R	CGTAGACACGAGCAACCAAA
Unigene0013810	F	CCACTGTGACCGGAAATCTT
	R	TCCAGTTGACATGCAACCAT
Unigene0052887	F	TTTTGGTGGGTCACATTCCT
	R	GATTGGTTCCCAAGTCAAGG
Unigene0022337	F	TGCACTCAACACTGTCATGC
	R	CCCTCCTCCACTTTTTCCTC
Unigene0053123	F	TGCGTTACTCAAACCGTTCA
	R	CAACCTCATTTGTTGCGTTG
